# Supplementary material for: Helmet Shape and Phylogeography of the Treehopper Membracis mexicana
Source: Insects. 2023 Aug 14;14(8):704. doi: 10.3390/insects14080704 (PMC10455800; doi:10.3390/insects14080704)
Supplement: Supplementary file 1 [file insects-14-00704-s001.zip]

Archive with 1 entries (1 files):
- insects-2529639-supplementary.pdf
